# Supplementary material for: Docking-Based 3D-QSAR Studies for 1,3,4-oxadiazol-2-one Derivatives as FAAH Inhibitors
Source: Int J Mol Sci. 2021 Jun 6;22(11):6108. doi: 10.3390/ijms22116108 (PMC8201265; doi:10.3390/ijms22116108)
Supplement: Supplementary file 1 [file ijms-22-06108-s001.zip]

Archive with 1 entries (1 files):
- ijms-1206256-supplementary.pdf
